# Supplementary material for: Simple Staining of Cells on a Chip
Source: Biosensors (Basel). 2022 Nov 13;12(11):1013. doi: 10.3390/bios12111013 (PMC9688635; doi:10.3390/bios12111013)
Supplement: Supplementary file 1 [file biosensors-12-01013-s001.zip]

Archive with 1 entries (1 files):
- biosensors-1991860-supplementary.pdf
